# Supplementary material for: Robust Output Feedback Control of Single-Link Flexible-Joint Robot Manipulator with Matched Disturbances Using High Gain Observer
Source: Sensors (Basel). 2021 May 8;21(9):3252. doi: 10.3390/s21093252 (PMC8125959; doi:10.3390/s21093252)
Supplement: Supplementary file 1 [file sensors-21-03252-s001.zip]

Archive with 1 entries (1 files):
- sensors-1129579-supplementary.pdf
